# Supplementary material for: The Expression of Cell Cycle-Related Genes in USP8-Mutated Corticotroph Neuroendocrine Pituitary Tumors and Their Possible Role in Cell Cycle-Targeting Treatment
Source: Cancers (Basel). 2022 Nov 14;14(22):5594. doi: 10.3390/cancers14225594 (PMC9688166; doi:10.3390/cancers14225594)
Supplement: Supplementary file 1 [file cancers-14-05594-s001.zip]

Archive with 2 entries (2 files):
- cancers-1953458-supplementary/Figure S1.pdf
- cancers-1953458-supplementary/Table S1.xlsx
