# Supplementary material for: The Expression of Cell Cycle-Related Genes in USP8-Mutated Corticotroph Neuroendocrine Pituitary Tumors and Their Possible Role in Cell Cycle-Targeting Treatment
Source: Cancers (Basel). 2022 Nov 14;14(22):5594. doi: 10.3390/cancers14225594 (PMC9688166; doi:10.3390/cancers14225594)
Supplement: Supplementary file 1 [file cancers-14-05594-s001.zip › cancers-1953458-supplementary/Table S1.xlsx]

## Sheet: Arkusz1
Table S1. The sequences of oligocucletides used for PCR amplification and cosnstructing plasmid vectors.
Primers for USP8 hot-spot amplification and Sanger sequencing:
	forward	reverse
USP8	TCCACCCCTCCAACTCATAA	CTGACAGATTCAGAGTAGAAACT
USP48	GCCCGGCTAAAGAATAAACA	TGCCTGCTATAATCCTGGAAA
qRT-PCR primers
human	forward	reverse
CCND2	GCGGAGAAGCTGTGCATTTA	CACTTCAACTTCCCCAGCAC
CDK6	GATCTCTGGAGTGTTGGCTG	CTCCTGGGAGTCCAATCACG
CDKN1B	TGGTGGACCCAAAGACTGAT	GAGTAGAAGAATCGTCGGTTG
CDC25	AGGAGGAAGAGCATGTCTGG	GGGGAAGATGCCAGGGATAA
GAPDH	GAAGATGGTGATGGGATTTC	GAGGTGAAGGTCGGAGTC
mouse	forward	reverse
Cdkn1b	AGCAGTGTCCAGGGATGAGGAA	TTCTTGGGCGTCTGCTCCACAG
Cdkn1a	TCGCTGTCTTGCACTCTGGTGT	CCAATCTGCGCTTGGAGTGATAG
Ccnd1	GCAGAAGGAGATTGTGCCATCC	AGGAAGCGGTCCAGGTAGTTCA
Ccnd3	GCGTGCAAAAGGAGATCAAGCC	CCAGGTAGTTCATAGCCAGAGG
Ccne1	AAGCCCTCTGACCATTGTGTCC	CTAAGCAGCCAACATCCAGGAC
Ccne2	GTACTGTCTGGAGGAATCAGCC	CCAAACCTCCTGTGAACATGCC
Cdk4	CATACCTGGACAAAGCACCTCC	GAATGTTCTCTGGCTTCAGGTCC
Cdc25a	CCTACTGATGGCAAGCGTGTCA	CTCATTGCCGAGCCTATCTCTC
Gapdh	ATGCCAGTGAGCTTCCCGTTCAG	CATCACTGCCACCCAGAAGACTG
Oligonucleotides used in experiments
oligonucletides for shRNA (https://portals.broadinstitute.org/gpp/public/trans/details?transName=NM_009875.4)	sorward sequence	reverse sequence
Cdkn1b_1	CCGGGATGTAGCATTGCGCAATTAGCTCGAGCTAATTGCGCAATGCTACATCTTTTTG	AATTCAAAAAGATGTAGCATTGCGCAATTAGCTCGAGCTAATTGCGCAATGCTACATC
Cdkn1b_2	CCGGCGCAAGTGGAATTTCGACTTTCTCGAGAAAGTCGAAATTCCACTTGCGTTTTTG	AATTCAAAAACGCAAGTGGAATTTCGACTTTCTCGAGAAAGTCGAAATTCCACTTGCG
SCR	CCGGCCTAAGGTTAAGTCGCCCTCGCTCGAGCGAGGGCGACTTAACCTTAGGTTTTTG	AATTCAAAAACCTAAGGTTAAGTCGCCCTCGCTCGAGCGAGGGCGACTTAACCTTAGG
PCR primers mouse Cdkn1b amplification for cloning in pcDNA3.1
	forward	reverse
Cdkn1_pcDNA3.1	CCGAATTCATGTCAAACGTGAGAGTGTC	TTCTCGAGTTACGTCTGGCGTCGAAGGCCG
PCR primers for directed mutagenesis in Usp8	forward	reverse
Usp8mut	CTGAAGCGCTCCTACCCCTCACGAGATATCACTCAGGC	GCCTGAGTGATATCTCGTGAGGGGTAGGAGCGCTTCAG
